# Supplementary material for: Nationwide Epidemiology of Hospitalized Acute ACL Ruptures in Romania: A 7-Year Analysis (2017–2023)
Source: Medicina (Kaunas). 2025 Sep 15;61(9):1672. doi: 10.3390/medicina61091672 (PMC12471514; doi:10.3390/medicina61091672)
Supplement: Supplementary file 1 [file medicina-61-01672-s001.zip › Table S1.csv]

County	Population
Alba	325941
Arad	410143
Arges	569932
Bacau	601387
Bihor	551297
Bistrita Nasaud	295988
Botosani	392821
Brasov	546615
Braila	281452
Buzau	404979
Caras Severin	246588
Calarasi	283458
Cluj	679141
Constanta	655997
Covasna	200042
Dambovita	479404
Dolj	599442
Galati	496892
Giurgiu	262066
Gorj	314685
Harghita	291950
Hunedoara	361657
Ialomita	250816
Iasi	760774
Ilfov	542704
Maramures	452475
Mehedinti	234339
Mures	518193
Neamt	454203
Olt	383280
Prahova	695119
Satu Mare	330668
Salaj	212224
Sibiu	388326
Suceava	642551
Teleorman	323544
Timis	650533
Tulcea	193355
Vaslui	374700
Valcea	341861
Vrancea	335312
Bucuresti	1716961
	19053815
