# Supplementary material for: Nationwide Epidemiology of Hospitalized Acute ACL Ruptures in Romania: A 7-Year Analysis (2017–2023)
Source: Medicina (Kaunas). 2025 Sep 15;61(9):1672. doi: 10.3390/medicina61091672 (PMC12471514; doi:10.3390/medicina61091672)
Supplement: Supplementary file 1 [file medicina-61-01672-s001.zip › Table S2.csv]

Category	Total	Male	Female
01_0 ani	158478	81355	77123
02_1-4 ani	798237	409945	388292
03_5-9 ani	1023532	526028	497504
04_10-14 ani	1093655	562557	531098
05_15-19 ani	1039083	533506	505577
06_20-24 ani	953291	488081	465210
07_25-29 ani	959336	491093	468243
08_30-34 ani	1244121	638301	605820
09_35-39 ani	1244062	640673	603389
10_40-44 ani	1451592	744898	706694
11_45-49 ani	1466998	748337	718661
12_50-54 ani	1665203	835617	829586
13_55-59 ani	1010527	493801	516726
14_60-64 ani	1219320	561361	657959
15_65-69 ani	1263401	555468	707933
16_70-74 ani	990031	412542	577489
17_75-79 ani	615581	237754	377827
18_80-84 ani	490250	169043	321207
19_85+ ani	367117	115180	251937
	19053815	9245540	9808275
